# Supplementary material for: Estimating the quality of eukaryotic genomes recovered from metagenomic analysis with EukCC
Source: Genome Biol. 2020 Sep 10;21:244. doi: 10.1186/s13059-020-02155-4 (PMC7488429; doi:10.1186/s13059-020-02155-4)
Supplement: Supplementary file 5 — Additional file 5: Table S4. Cluster completeness contribution. (CSV 121 bytes) [file 13059_2020_2155_MOESM5_ESM.csv]

Cluster	Completeness [%]	Size [Mb]	Density
A	24.7	1.8	13.7
B	15.6	1.1	14.6
E	28.0	3.0	9.2
D	7.3	0.5	13.6
C	19.3	1.2	16.5
