# Supplementary material for: Estimating the quality of eukaryotic genomes recovered from metagenomic analysis with EukCC
Source: Genome Biol. 2020 Sep 10;21:244. doi: 10.1186/s13059-020-02155-4 (PMC7488429; doi:10.1186/s13059-020-02155-4)
Supplement: Supplementary file 6 — Additional file 6: Table S5. Recovered MAGs metadata. (CSV 526 bytes) [file 13059_2020_2155_MOESM6_ESM.csv]

Accession	Name	Coverage	Completeness	Contamination	Assigned to
ERS4603242	TARA_EukCC_1	13.53	87.62	0.32	Bathycoccus
ERS4603243	SRR1622827_rev_bin.25	15.95	94.38	0	Malassezia sp.
ERS4603244	SRR1631529_rev_bin.31	5.68	93.43	1.84	Novel_Malassezia_MAG
ERS4603245	SRR3187450_rev_bin.5	19.91	92.84	1.38	Malassezia restricta
ERS4603246	SRR1632458_rev_bin.6	4.77	85.56	0.79	Malassezia sympodialis
ERS4603247	SRR1631112_rev_bin.2	8.57	84.87	1.49	Malassezia globosa
ERS4603248	SRR3185022_rev_bin.15	6.73	81.21	2.37	Malassezia slooffiae
